# Supplementary material for: Carboxymethyl-Dextran-Coated Superparamagnetic Iron Oxide Nanoparticles for Drug Delivery: Influence of the Coating Thickness on the Particle Properties
Source: Int J Mol Sci. 2022 Nov 25;23(23):14743. doi: 10.3390/ijms232314743 (PMC9740466; doi:10.3390/ijms232314743)
Supplement: Supplementary file 1 [file ijms-23-14743-s001.zip]

Archive with 1 entries (1 files):
- ijms-2052762-supplementary.pdf
